# Supplementary material for: The modulation of leguminous plant ethylene levels by symbiotic rhizobia played a role in the evolution of the nodulation process
Source: Heliyon. 2018 Dec 20;4(12):e01068. doi: 10.1016/j.heliyon.2018.e01068 (PMC6304460; doi:10.1016/j.heliyon.2018.e01068)
Supplement: Table S1 [file mmc1.xlsx]

## Sheet: Azorhizobium
Strain	RecA	NodC	AcdS	RtxC	Host	Country
Azorhizobium caulinodans ORS 571	BAF88853.1	WP_012172339.1	WP_012168798.1		Sesbania rostrata	Senegal
Azorhizobium doebereinerae UFLA1-100	WP_029004533.1	WP_084540114.1	WP_029004037.1		Sesbania virgata	Brazil

## Sheet: Allorhizobium
Strain	RecA	NodC	AcdS	RtxC	Host	Country
Allorhizobium undicola ORS 992	WP_027486375	WP_027487437	WP_027487279		Neptunia natans	Senegal

## Sheet: Bradyrhizobium
Strain	RecA	NodC	AcdS	RtxC	Host	Country
Bradyrhizobium algeriense RST91	AIX09829.1	WP_108521580.1	WP_108522875.1		Retama sphaerocarpa	Algeria
Bradyrhizobium diazoefficiens Is-1	WP_011088499	WP_011084824	WP_011083073		Glycine max	Japan
Bradyrhizobium diazoefficiens SEMIA 5080	WP_011088499	WP_011084824	WP_011083073		Glycine max	Brazil
Bradyrhizobium diazoefficiens USDA 110	WP_011088499	WP_011084824	WP_011083073	WP_011084875	Glycine max, Glycine hispida	USA
Bradyrhizobium diazoefficiens USDA 122	WP_011088499	WP_011084824	WP_011083073		Glycine max	USA
Bradyrhizobium elkanii 587	WP_016848520	WP_016848467	WP_016842298	WP_016841944	Glycine max	Brazil
Bradyrhizobium elkanii CCBAU 05737	WP_038385971	WP_018270192	WP_038385673	WP_016841944	Glycine max	China
Bradyrhizobium elkanii CCBAU 43297	WP_016848520	WP_018270192	WP_016842298	WP_016841944	Glycine max	China
Bradyrhizobium elkanii TnphoA33	WP_016848520	WP_016848467	WP_016842298	WP_016841944	Soil	Brazil
Bradyrhizobium elkanii USDA 3254	WP_028337774	WP_028337418	WP_028335255	WP_028336488	Phaseolus acutifolius	USA
Bradyrhizobium elkanii USDA 3259	WP_028337774	WP_028337418	WP_028335255	WP_028336488	Phaseolus lunatus	USA
Bradyrhizobium elkanii USDA 76	WP_016848520	WP_018270192	WP_016842298	WP_016841944	Glycine max	USA
Bradyrhizobium elkanii USDA 94	WP_028339851	WP_018270192	WP_028341533	WP_016841944	Glycine max	USA
Bradyrhizobium elkanii WSM1741	WP_028350014	WP_028351282	WP_028351968		Rhynchosia minima	Australia
Bradyrhizobium elkanii WSM2783	WP_028163509	WP_028168860	WP_028166584		Leobordea carinata	South Africa
Bradyrhizobium icense LMTR13	WP_028350014	WP_065730101	WP_065733285		Phaseolus lunatus	Peru
Bradyrhizobium japonicum E109	WP_014494106	WP_011084824	WP_014490457	WP_011084875	Glycine max	Argentina
Bradyrhizobium japonicum Is-34	WP_014494106	WP_011084824	WP_041960171	WP_011084875	Glycine max	Japan
Bradyrhizobium japonicum J5	WP_014494106	WP_011084824	WP_071908513	WP_011084875	Glycine max	Japan
Bradyrhizobium japonicum SEMIA5079	WP_014494106	WP_011084824	WP_039155471	WP_011084875	Glycine max	Brazil
Bradyrhizobium japonicum USDA 124	WP_018642760	WP_011084824	WP_026312078		Glycine max	USA
Bradyrhizobium japonicum USDA 135	WP_028178852	WP_035718548	WP_028182170		Glycine max	USA
Bradyrhizobium japonicum USDA 6	WP_014494106	WP_011084824	WP_014490457	WP_011084875	Glycine max	Japan
Bradyrhizobium jicamae PAC68	WP_057838834	WP_057836736	WP_057839419		Pachyrhizus erosus	Honduras
Bradyrhizobium lablabi CCBAU 23086	WP_057860082	WP_057858623	WP_057860379		Lablab purpureus	China
Bradyrhizobium liaoningense CCBAU 05525	WP_028178852	WP_011084824	WP_028182170		Glycine max	China
Bradyrhizobium liaoningense CCNWSX0360	WP_061882979	WP_061881388	WP_061882727		Vigna unguiculata	China
Bradyrhizobium manausense BR3351	WP_057747344	WP_057750149	WP_057748155		Vigna unguiculata	Brazil
Bradyrhizobium neotropicale BR10247	WP_027552595	WP_063680004	WP_027553372		Centrolobium paraense	Brazil
Bradyrhizobium pachyrhizi BR3262	WP_028337774	WP_057021396	WP_057021182	WP_057018770	Vigna unguiculata	Brazil
Bradyrhizobium pachyrhizi PAC48	WP_050387652	WP_050384098	WP_028335255	WP_050386098	Pachyrhizus erosus	Costa Rica
Bradyrhizobium paxllaeri LMTR21	WP_065750261	WP_065756038	WP_057860379		Phaseolus lunatus	Peru
Bradyrhizobium retamae Ro19	WP_028350014	WP_057847903	WP_057841440		Retama monosperma	Morocco
Bradyrhizobium sp. Ai1a-2	WP_027584946	WP_027584061	WP_027583079		Andira inermis	Costa Rica
Bradyrhizobium sp. ARR65	WP_024512643	WP_024510037	WP_024509234		Stylosanthes viscosa	n.a
Bradyrhizobium sp. AC87j1	PPQ19165.1	WP_104462418	WP_104465125.1		Millettia ferruginea	Ethiopia
Bradyrhizobium sp. BR10245	WP_063703308	WP_063700800	WP_063699296		Centrolobium paraense	Brazil
Bradyrhizobium sp. BR10303	WP_066500104	WP_066507793	WP_066514459	WP_066507726	Centrolobium paraense	Brazil
Bradyrhizobium sp. Cp5.3	WP_084788683.1	WP_084788853.1	WP_027553372.1		Centrosema pubescens	Panama
Bradyrhizobium sp. CB756	WP_027560271	WP_027562752	WP_027563501	WP_027562706	Macrotyloma africanum	n.a
Bradyrhizobium sp. CCBAU 43298	WP_035707474	WP_011084824	WP_035710233		Glycine max	China
Bradyrhizobium sp. CCGE-LA001	WP_018316624	WP_008558139	WP_008541961	WP_008558060	Phaseolus microcarpus	Mexico
Bradyrhizobium sp. DOA1	WP_018316624	WP_061849653	WP_061850230		Aeschynomene Americana	Thailand
Bradyrhizobium sp. DOA9	WP_025037325	WP_025038575	WP_025032714		Grassland soil	Thailand
Bradyrhizobium sp. Ec3.3	WP_027527840.1	WP_084801531.1	WP_027527029.1		Erythrina costaricensis	Panama
Bradyrhizobium sp. INPA54B	WP_100231221.1	WP_100235584	WP_100236603.1	WP_100233464.1	Forest legume	Brazil
Bradyrhizobium sp. LMTR 3	WP_065747898	WP_065745487	WP_065747876		Phaseolus lunatus	Peru
Bradyrhizobium sp. NAS96.2	WP_016848520	WP_074125803	WP_074125264	WP_074130136	Lupinus albescens	Brazil
Bradyrhizobium sp. th.b2	WP_029083875.1	WP_029084504	WP_029080491.1		n.a	n.a
Bradyrhizobium sp. Tv2a-2	WP_024518023	WP_024519942	WP_024516008		Tachigali versicolor	Panama
Bradyrhizobium sp. USDA 3384	WP_027560271	WP_027562752	WP_027563501	WP_027562706	Crotalaria paulina	Brazil
Bradyrhizobium sp. WSM1417	WP_026233157	WP_027515902	WP_027515111		Lupinus sp.	Chile
Bradyrhizobium sp. WSM1743	WP_027577058	WP_027577635	WP_027577434	WP_027577680	Indigofera sp.	Australia
Bradyrhizobium sp. WSM2254	WP_027548614	WP_027544415	WP_027545292		Acacia dealbata	Australia
Bradyrhizobium sp. WSM2793	WP_018316624	WP_026202726	WP_018320514	WP_026202344	Rhynchosia totta	South Africa
Bradyrhizobium sp. WSM3983	WP_027534728	WP_051383360	WP_027533435		Kennedia coccinea	Australia
Bradyrhizobium sp. WSM4349	WP_026233157	WP_018455476	WP_018452867		Syrmatium glabrum	USA
Bradyrhizobium sp. WSM471	WP_007602214	WP_007605778	WP_007604504		Ornithopus pinnatus	Australia
Bradyrhizobium stylosanthis BR446	WP_063682409	WP_063690513	WP_063692803		Stylosanthes guianensis	Brazil
Bradyrhizobium valentinum LmjM3	WP_057848592	WP_057853262	WP_057848434		Lupinus mariae-josephae	Spain
Bradyrhizobium valentinum LmjM6	WP_057848592	WP_057853262	WP_057848434		Lupinus mariae-josephae	Spain
Bradyrhizobium yuanmingense BR3267	WP_027577058	WP_057027294	WP_057030170	WP_057027263	Vigna unguiculata	Brazil
Bradyrhizobium yuanmingense CCBAU 10071	WP_027577058	WP_036030696	WP_036026180	WP_036030775	Glycine max	China
Bradyrhizobium yuanmingense CCBAU 25021	WP_027577058	WP_036030696	WP_036026180	WP_036030775	Glycine Max	China
Bradyrhizobium shewense ERR11	WP_091965478.1	SCB55348.1	WP_091966047.1	WP_091966222.1	Erythrina brucei	Ethiopia
Bradyrhizobium arachidis LMG 26795	WP_027560271.1	SFV14698.1	WP_092218491.1	WP_092219404.1	Arachis hypogaea	China
Bradyrhizobium arachidis USDA 3384	WP_027560271.1	WP_027562752.1	WP_027563501.1	WP_027562706.1	Kennedia coccinea	USA
Bradyrhizobium sp. R5	WP_092090369.1	SDD81112.1	WP_092079088.1	WP_092089866.1	n.a	n.a
Bradyrhizobium sp. Rc2d	WP_091889095.1	SDH45339.1	WP_091893901.1	WP_091894604.1	n.a	n.a
Bradyrhizobium sp. Gha	WP_057747344.1	SFJ85768.1	WP_092231250.1		n.a	n.a
Bradyrhizobium sp. Ghvi	WP_092293669.1	SFQ06104.1	WP_092293148.1	WP_092303340.1	n.a	n.a

## Sheet: Neorhizobium
Strain	RecA	NodC	AcdS	RtxC	Host	Country
Neorhizobium huautlense DSM 21817	WP_105370016.1	WP_105374894.1			Sesbania herbacea	Sierra de Huautla
Neorhizobium galegae bv. officinalis HAMBI 490	WP_046626618.1	WP_040125983.1			Galega officinais	Finland
Neorhizobium galegae bv. officinalis HAMBI 1141	AHY96519.1	WP_040125983.1			Galega officinais	New Zealand
Neorhizobium galegae bv. officinalis HAMBI 1145	WP_038542844.1	WP_040125983.1			Galega officinais	New Zealand
Neorhizobium galegae bv. officinalis HAMBI 1146	WP_046626618.1	WP_040125983.1			Galega officinais	New Zealand
Neorhizobium galegae bv. officinalis HAMBI 1189	WP_046636404.1	WP_040125983.1			Galega officinais	England
Neorhizobium galegae bv. orientalis HAMBI 2427	WP_046601024.1	WP_041365339.1			Galega orientalis	Russia
Neorhizobium galegae bv. orientalis HAMBI 540	WP_038586675.1	WP_041365339.1			Galega orientalis	Finland
Neorhizobium galegae bv. orientalis HAMBI 2566	WP_046606775.1	WP_046607999.1			Galega orientalis	Caucasus
Neorhizobium galegae bv. orientalis HAMBI 2605	WP_037081989.1	WP_046607999.1			Galega orientalis	Caucasus
Neorhizobium galegae bv. orientalis HAMBI 2610	WP_046606775.1	WP_046607999.1			Galega orientalis	Caucasus

## Sheet: Mesorhizobium
Strain	RecA	NodC	AcdS	Host	Country
Mesorhizobium alhagi CCNWXJ12-2	WP_008836613	WP_008840730	WP_008840027	Alhagi sparsifolia	China
Mesorhizobium amorphae CCNWGS0123	WP_040584057	WP_006201690	WP_006199545	Robinia pseudoacacia	China
Mesorhizobium australicum WSM2073	WP_013895892	WP_013533535	WP_013533477	Biserrula pelecinus	Australia
Mesorhizobium ciceri bv. biserrulae WSM1271	WP_013532151	WP_013533535	WP_013533477	Biserrula pelecinus	Italy
Mesorhizobium ciceri bv. biserrulae WSM1284	WP_013532151	WP_027162814		Biserrula pelecinus	Italy
Mesorhizobium ciceri ca181	WP_008875470	WP_029356625	WP_029356493	Cicer arietinum	India
Mesorhizobium ciceri CC1192	WP_013532151	WP_063169399	WP_024505903	Cicer arietinum	Israel
Mesorhizobium ciceri CMG6	WP_013532151	WP_032899868	WP_024505903	Cicer arietinum	Tunisia
Mesorhizobium ciceri WSM4083	WP_027036993	WP_027038822	WP_027038814	Bituminaria bituminosa	Spain
Mesorhizobium erdmanii USDA 3471	WP_013895892	WP_027056376	WP_027056509	Lotus corniculatus	New Zealand
Mesorhizobium huakuii 7653R	WP_010909075	WP_038655131		Astragalus sinicus	China
Mesorhizobium loti CJ3sym	WP_023669117	WP_027033365	WP_027033225	Lotus corniculatus	New Zealand
Mesorhizobium loti MAFF303099	WP_010909075	WP_010913821	WP_010913628	Lotus japonicus	Japan
Mesorhizobium loti NZP2014	WP_013895892	WP_064987326	WP_064987150	Lotus sp.	New Zealand
Mesorhizobium loti NZP2037	WP_010909075	WP_019856455		Lotus japonicus	New Zealand
Mesorhizobium loti NZP2042	WP_013895892	WP_064987326	WP_065005765	Lotus sp.	New Zealand
Mesorhizobium loti R7a	WP_010909075	WP_027033365	WP_027033225	Lotus corniculatus	New Zealand
Mesorhizobium loti R7ANS::ICEMcbSym1271	WP_010909075	WP_013533535	WP_013533477	Biserrula pelecinus	Australia
Mesorhizobium loti R7ANS::ICEMISym2014	WP_010909075	WP_064987326	WP_064987150	Lotus sp.	New Zealand
Mesorhizobium loti R7ANS::ICEMlSym2037	WP_010909075	WP_019856455		Lotus sp.	New Zealand
Mesorhizobium loti R7ANS::ICEMlSym2042	WP_010909075	WP_064987326	WP_065005765	Lotus sp.	New Zealand
Mesorhizobium loti R7ANS::ICEMlSym343	WP_010909075	WP_019856455		Lotus sp.	New Zealand
Mesorhizobium loti R88b	WP_023669117	WP_027033365	WP_027033225	Lotus corniculatus	New Zealand
Mesorhizobium loti SU343	WP_010909075	WP_019856455		Lotus	Australia
Mesorhizobium loti UFLA 01-765	WP_059185132	WP_059187590	WP_059189164	Leucaena leucocephala	Brazil
Mesorhizobium metallidurans STM 2683	WP_008875470	WP_008878230		Anthyllis vulneraria	France
Mesorhizobium opportunistum WSM2075	WP_013895892	WP_013533535	WP_013533477	Biserrula pelecinus	Australia
Mesorhizobium plurifarium ORS1032	WP_073988604	WP_073987798	WP_073986394	Acacia senegal	Senegal
Mesorhizobium plurifarium ORS3356	WP_040981289	WP_052467897	WP_041010489	Acacia Seyal	Senegal
Mesorhizobium plurifarium ORS3365	WP_040981289	WP_041003406	WP_041003299	Acacia Seyal	Senegal
Mesorhizobium plurifarium STM8773	WP_040981289	WP_040985383	WP_040986735	Acacia Senegal	Senegal
Mesorhizobium prunaredense STM4891	WP_008875470	WP_077378855	WP_077374804	Anthyllis vulneraria	France
Mesorhizobium qingshengii CGMCC 1.12097	WP_010909075	WP_038655131		Astragalus sinicus	China
Mesorhizobium sp. AA22	WP_023798282	WP_065010658	WP_065009191,	Biserrula pelecinus	Ethiopia
Mesorhizobium sp. AA23	WP_067328293	WP_067325034	WP_067322334	Biserrula pelecinus	Ethiopia
Mesorhizobium sp. L103C105A0	WP_023684868	WP_023829773		Acmispon wrangelianus	USA
Mesorhizobium sp. L103C119B0	WP_023669117	WP_023687361		Acmispon wrangelianus	USA
Mesorhizobium sp. L103C120A0	WP_023669117	WP_023829773		Acmispon wrangelianus	USA
Mesorhizobium sp. L103C131B0	WP_023669117	WP_023750024		Acmispon wrangelianus	USA
Mesorhizobium sp. L2C054A000	WP_023669117	WP_023806352		Acmispon wrangelianus	USA
Mesorhizobium sp. L2C066B000	WP_023669117	WP_023750024		Acmispon wrangelianus	USA
Mesorhizobium sp. L2C067A000	WP_023669117	WP_023806352		Acmispon wrangelianus	USA
Mesorhizobium sp. L2C084A000	WP_023810321	WP_023813725		Acmispon wrangelianus	USA
Mesorhizobium sp. L2C085B000	WP_023669117	WP_023807976		Acmispon wrangelianus	USA
Mesorhizobium sp. L2C089B000	WP_023669117	WP_023806352		Acmispon wrangelianus	USA
Mesorhizobium sp. L48C026A00	WP_023798282	WP_023802047		Acmispon wrangelianus	USA
Mesorhizobium sp. LCM 4576	WP_071035268	WP_071035314	WP_071034757	Prosopis juliflora	Senegal
Mesorhizobium sp. LCM 4577	WP_071035268	WP_071073056	WP_071072633	Prosopis juliflora	Senegal
Mesorhizobium sp. LNHC209A00	WP_013895892	WP_023795992		Acmispon wrangelianus	USA
Mesorhizobium sp. LNHC220B00	WP_013895892	WP_023784692	WP_023784655	Acmispon wrangelianus	USA
Mesorhizobium sp. LNHC221B00	WP_013895892	WP_023778132		Acmispon wrangelianus	USA
Mesorhizobium sp. LNHC229A00	WP_013895892	WP_023770904		Acmispon wrangelianus	USA
Mesorhizobium sp. LNHC232B00	WP_013895892	WP_023766913		Acmispon wrangelianus	USA
Mesorhizobium sp. LNHC252B00	WP_023759787	WP_023760353		Acmispon wrangelianus	USA
Mesorhizobium sp. LNJC372A00	WP_023684868	WP_031244915		Acmispon wrangelianus	USA
Mesorhizobium sp. LNJC374B00	WP_023684868	WP_031244915		Acmispon wrangelianus	USA
Mesorhizobium sp. LNJC384A00	WP_023669117	WP_023750024		Acmispon wrangelianus	USA
Mesorhizobium sp. LNJC391B00	WP_023669117	WP_023687361		Acmispon wrangelianus	USA
Mesorhizobium sp. LNJC394B00	WP_023669117	WP_023687361		Acmispon wrangelianus	USA
Mesorhizobium sp. LNJC395A00	WP_023669117	WP_023687361		Acmispon wrangelianus	USA
Mesorhizobium sp. LNJC399B00	WP_023684868	WP_023736279		Acmispon wrangelianus	USA
Mesorhizobium sp. LNJC405B00	WP_023669117	WP_023687361		Acmispon wrangelianus	USA
Mesorhizobium sp. LSHC412B00	WP_023669117	WP_023727108		Acmispon wrangelianus	USA
Mesorhizobium sp. LSHC414A00	WP_023669117	WP_023750024		Acmispon wrangelianus	USA
Mesorhizobium sp. LSHC416B00	WP_023684868	WP_023687361		Acmispon wrangelianus	USA
Mesorhizobium sp. LSHC420B00	WP_023717366	WP_031194121	WP_023722650	Acmispon wrangelianus	USA
Mesorhizobium sp. LSHC422A00	WP_023669117	WP_023687361		Acmispon wrangelianus	USA
Mesorhizobium sp. LSHC424B00	WP_023684868	WP_023687361		Acmispon wrangelianus	USA
Mesorhizobium sp. LSHC426A00	WP_023684868	WP_023687361		Acmispon wrangelianus	USA
Mesorhizobium sp. LSHC440A00	WP_023669117	WP_023687361		Acmispon wrangelianus	USA
Mesorhizobium sp. LSHC440B00	WP_023669117	WP_023687361		Acmispon wrangelianus	USA
Mesorhizobium sp. LSJC255A00	WP_023669117	WP_023706358		Acmispon wrangelianus	USA
Mesorhizobium sp. LSJC264A00	WP_023684868	WP_023687361		Acmispon wrangelianus	USA
Mesorhizobium sp. LSJC265A00	WP_023669117	WP_023687361		Acmispon wrangelianus	USA
Mesorhizobium sp. LSJC268A00	WP_023669117	WP_031210697		Acmispon wrangelianus	USA
Mesorhizobium sp. LSJC269B00	WP_023669117	WP_023687361		Acmispon wrangelianus	USA
Mesorhizobium sp. LSJC277A00	WP_023684868	WP_023687361		Acmispon wrangelianus	USA
Mesorhizobium sp. LSJC280B00	WP_023674696	WP_023678264	WP_023677571	Acmispon wrangelianus	USA
Mesorhizobium sp. LSJC285A00	WP_023669117	WP_023829773		Acmispon wrangelianus	USA
Mesorhizobium sp. ORS3324	WP_040969540	WP_042645974	WP_040971464	Acacia seyal	Senegal
Mesorhizobium sp. ORS3359	WP_040981289	WP_042645974	WP_042645940	Acacia seyal	Senegal
Mesorhizobium sp. ORS3428	WP_071098108	WP_071102033	WP_071101556	Acacia senegal	Senegal
Mesorhizobium sp. SEMIA 3007	WP_010909075	WP_069091161	WP_069093281	Soil	Mexico
Mesorhizobium sp. SOD10	WP_040995429	WP_040985383	WP_040998978	Acacia senegal	Senegal
Mesorhizobium sp. STM 4661	WP_006332853	WP_006328886	WP_006331715	Anthyllis vulneraria	France
Mesorhizobium sp. WSM1293	WP_013532151	WP_027162814	WP_027162746	Lotus	Greece
Mesorhizobium sp. WSM1497	WP_013532151	WP_064993562	WP_064993514	Biserrula pelecinus	Greece
Mesorhizobium sp. WSM2561	WP_008875470	WP_027155849	WP_027155251	Lessertia diffusa	South Africa
Mesorhizobium sp. WSM3224	WP_027166417	WP_027168883		Otholobium candicans	South Africa
Mesorhizobium sp. WSM3626	WP_013895892	WP_027144855	WP_027144897	Lessertia diffusa	South Africa
Mesorhizobium sp. WSM3873	WP_059185132	WP_066995472		Biserrula pelecinus	Eritrea
Mesorhizobium helmanticense CSLC115N	WP_023669117.1	WP_107652900.1	WP_107652963.1	Lotus corniculatus	Spain
Mesorhizobium sp. BSA136	WP_008875470.1	WP_097574713.1	WP_097571875.1	Lotus tenuis	Argentina
Mesorhizobium wenxiniae WYCCWR 10195	WP_008875470.1	WP_095517112.1	WP_095517145.1	Cicer arietinum	China
Mesorhizobium muleiense CGMCC 1.11022	WP_023798282.1	WP_091600618.1	WP_091599447.1	Cicer arietinum	China
Mesorhizobium sophorae ICMP 19535	WP_095085392.1	WP_095082096.1	WP_095083159.1	Sophora microphylla	New Zealand

## Sheet: Methylobacterium
Strain	RecA	NodC	AcdS	RtxC	Host	Country
Methylobacterium nodulans ORS 2060	WP_015931953.1	WP_015930559.1	WP_015931930.1		Crotalaria	Senegal
Methylobacterium sp. WSM2598	WP_012330280.1	WP_036270597.1	WP_012330260.1		Listia bainesii	South Africa
Methylobacterium sp. 4-46	WP_012330280.1	WP_012333604.1	WP_012330260.1		n.a	n.a

## Sheet: Microvirga
Strain	RecA	NodC	AcdS	RtxC	Host	Country
Microvirga lotononidis WSM3557	WP_009490361.1	WP_009489135.1	EIM30727.1		Listia angolensis	Zambia
Microvirga vignae BR3299	WP_047191951.1	WP_047192747.1	WP_047192049.1		Vigna unguiculata	Brazil
Microvirga sp. KLBC 81	WP_047191951.1	PVE20897.1	PVE21508.1		Crotalaria pallida	China

## Sheet: Rhizobium
Strain	RecA	NodC	AcdS	RtxC	Host	Country
Rhizobium acidisoli FH23	WP_003586201	WP_054185963			Phaseolus vulgaris	Mexico
Rhizobium aegyptiacum 950	WP_011425583	WP_064694847	WP_064694883		Trifolium	Egypt
Rhizobium altiplani BR10423	WP_016554154	WP_007539206	WP_028748995, WP_007539135		Mimosa pudica	Brazil
Rhizobium bangladeshense 1002	WP_064685493	WP_064682971			Trifolium	Egypt
Rhizobium bangladeshense 1017	WP_011425583	WP_064682971			Trifolium	Egypt
Rhizobium bangladeshense 1024	WP_011425583	WP_064682971			Trifolium	Egypt
Rhizobium ecuadorense CNPSO 671	WP_003586201	WP_004679211			Phaseolus vulgaris	Ecuador
Rhizobium esperanzae CNPSo 668	WP_088396543.1	WP_088397128.1			Phaseolus vulgaris	Mexico
Rhizobium etli 8C-3	WP_074061412	WP_004679211	WP_074063931		Phaseolus vulgaris	Spain
Rhizobium etli bv. mimosae str. IE4771	WP_009997055	WP_040140397	WP_040140354		Phaseolus vulgaris	Mexico
Rhizobium etli bv. mimosae str. Mim1	WP_011425583	WP_020923593	WP_020923619		Mimosa affinis	Mexico
Rhizobium etli bv. phaseoli str. IE4803	WP_009997055	WP_040111869			Phaseolus vulgaris	Mexico
Rhizobium etli CFN 42	WP_011425583	WP_011053464			Phaseolus vulgaris	Mexico
Rhizobium etli CIAT 652	WP_004676193	WP_004679211			Phaseolus vulgaris	Costa Rica
Rhizobium etli CNPAF512	WP_004676193	WP_004679211			Phaseolus vulgaris nodules	Brazil
Rhizobium etli N561	WP_011425583	WP_064812010			Phaseolus vulgaris	Mexico
Rhizobium favelukesii LPU83	WP_024312766	WP_024318766	WP_024319229		Medicago sativa	USA
Rhizobium favelukesii OR191	WP_024312766	WP_024318766	WP_024319229		Medicago sativa	USA
Rhizobium freirei PRF 81	WP_004108986	WP_004125966	WP_004126123		Phaseolus vulgaris L. nodules	Brazil
Rhizobium gallicum bv. gallicum R602	WP_026230491	WP_040114223	WP_040114282		Phaseolus vulgaris	France
Rhizobium gallicum IE4872	WP_028739637	WP_074070778	WP_074070854		Phaseolus vulgaris	Mexico
Rhizobium grahamii CCGE 502	WP_016554154	WP_016558502	WP_016558410		Dalea leporine nodule	Mexico
Rhizobium laguerreae FB 206	WP_003540131	WP_003551808	WP_077979376		Phaseolus vulgaris	Mexico
Rhizobium leguminosarum bv. phaseoli 4292	WP_003540131	WP_004679211			Phaseolus vulgaris	UK
Rhizobium leguminosarum bv. phaseoli CCGM1	WP_004676193	WP_011053464			Phaseolus vulgaris root nodules	Mexico
Rhizobium leguminosarum bv. phaseoli FA23	WP_003540131	WP_029875592			Phaseolus vulgaris	Poland
Rhizobium leguminosarum bv. trifolii CB782	WP_003568997	WP_025419125			Trifolium semipilosum	Kenya
Rhizobium leguminosarum bv. trifolii CC275e	WP_003559805	WP_033181212			Trifolium repens	Australia
Rhizobium leguminosarum bv. trifolii CC278f	WP_026230491	WP_027681588	WP_027681608		Trifolium nanum
Rhizobium leguminosarum bv. trifolii CC283b	WP_003540131	WP_027690723	WP_027691130		Trifolium ambiguum	Caucasus
Rhizobium leguminosarum bv. trifolii Rt24.2	WP_003540131	WP_064649245			Trifolium pratense	Poland
Rhizobium leguminosarum bv. trifolii SRDI565	WP_003568997	WP_017968966	WP_017968943		Trifolium subterraneum	Australia
Rhizobium leguminosarum bv. trifolii SRDI943	WP_017994222	WP_017996986			Trifolium subterraneum	Australia
Rhizobium leguminosarum bv. trifolii WSM1325	WP_012757658	WP_012755330			Trifolium spp.	Serifos, Greece
Rhizobium leguminosarum bv. trifolii WSM1689	WP_003568997	WP_025397940	WP_025397919		Trifolium uniflorum	Greece
Rhizobium leguminosarum bv. trifolii WSM2012	WP_003568997	WP_003568286			Trifolium rueppellianum	Ethiopia
Rhizobium leguminosarum bv. trifolii WSM2304	WP_003586201	WP_012555957			Trifolium polymorphum	Uruguay
Rhizobium leguminosarum bv. trifolii WSM597	WP_003586201	WP_003592722			Trifolium pallidum L	Uruguay
Rhizobium leguminosarum bv. viciae 128C53	WP_003540131	WP_018517098	WP_018481130		Vicia	UK
Rhizobium leguminosarum bv. viciae 248	WP_003568997	WP_003551808			Vicia faba	UK
Rhizobium leguminosarum bv. viciae 3841	WP_003540131	WP_011654223	WP_011654145		Vicia faba	UK
Rhizobium leguminosarum bv. viciae GB30	WP_003540131	WP_024323797			Pisum sativum	Poland
Rhizobium leguminosarum bv. viciae Ps8	WP_003540131	WP_018068351			Pisum sativum	UK
Rhizobium leguminosarum bv. viciae RCAM 1026	WP_003540131	WP_075225990			Pisum sativum L.	Kazakhstan
Rhizobium leguminosarum bv. viciae TOM	WP_026158706	WP_017958628			n.a	Turkey
Rhizobium leguminosarum bv. viciae UPM1131	WP_003540131	WP_027667877	WP_027668149		Pisum sativum	Italy
Rhizobium leguminosarum bv. viciae UPM1137	WP_003540131	WP_028734685			Pisum sativum	Italy
Rhizobium leguminosarum bv. viciae USDA 2370	WP_003540131	WP_077988152	WP_077988020		n.a	n.a
Rhizobium leguminosarum bv. viciae Vaf12	WP_003540131	WP_062944504			Vavilovia formosa	Russia
Rhizobium leguminosarum bv. viciae Vc2	WP_003540131	WP_018484282	WP_018481130		Vicia cracca	UK
Rhizobium leguminosarum bv. viciae VF39	WP_003540131	WP_003551808			Vicia faba	Germany
Rhizobium leguminosarum bv. viciae Vh3	WP_020572119	WP_018496572			Vicia hirsuta	United Kingdom
Rhizobium leguminosarum bv. viciae WSM1455	WP_003540131	WP_003551808			Vicia faba	Greece
Rhizobium leguminosarum bv. viciae WSM1481	WP_003540131	WP_003551808			Vicea faba, Pisum sativum, Lens culinaris	Greece
Rhizobium leguminosarum Vaf10	WP_012757658	WP_065284388		WP_064244960.1	Vavilovia formosa	Armenia
Rhizobium leguminosarum Vaf108	WP_072638300	WP_072642639		WP_064244960.1	Vavilovia formosa	Armenia
Rhizobium leguminosarum Vaf46	WP_003540131	WP_064251344	WP_064250327	WP_064244960.1	Vavilovia formosa	Armenia
Rhizobium leucaenae CPAO 29.8	WP_028753044	WP_004125966	WP_004126123		Phaseolus vulgaris	Brazil
Rhizobium leucaenae USDA 9039	WP_028753044	WP_004125966	WP_004126123		Phaseolus vulgaris	Brazil
Rhizobium lusitanum P1-7	WP_037202383	WP_004125966	WP_004126123		Phaseolus vulgaris	Portugal
Rhizobium mesoamericanum STM3625	WP_007532947	WP_007539206	WP_007539135		Mimosa pudica	n.a
Rhizobium mesoamericanum STM6155	WP_007532947	WP_007539206	WP_028748995, WP_007539135		Mimosa pudica	New Caledonia
Rhizobium mongolense USDA 1844	WP_028739637	WP_022719259	WP_022719116		Medicago ruthenica	n.a
Rhizobium phaseoli Ch24-10	WP_004676193	WP_011053464			Zea mays	Mexico
Rhizobium phaseoli N161	WP_004676193	WP_064812010			Phaseolus vulgaris	Mexico
Rhizobium phaseoli N261	WP_004676193	WP_029875592			Phaseolus vulgaris	Mexico
Rhizobium phaseoli N671	WP_004676193	WP_029875592			Phaseolus vulgaris	Mexico
Rhizobium phaseoli N771	WP_004676193	WP_029875592			Phaseolus vulgaris	Mexico
Rhizobium phaseoli N831	WP_004676193	WP_064812010			Phaseolus vulgaris	Mexico
Rhizobium phaseoli N841	WP_004676193	WP_011053464			Phaseolus vulgaris	Mexico
Rhizobium phaseoli N931	WP_004676193	WP_064812010			Phaseolus vulgaris	Mexico
Rhizobium phaseoli R611	WP_004676193	WP_029875592			Phaseolus vulgaris	Mexico
Rhizobium phaseoli R620	WP_064825845	WP_011053464			Phaseolus vulgaris	Mexico
Rhizobium phaseoli R630	WP_004676193	WP_029875592			Phaseolus vulgaris	Mexico
Rhizobium phaseoli R650	WP_004676193	WP_029875592			Phaseolus vulgaris	Mexico
Rhizobium phaseoli R723	WP_004676193	WP_029875592			Phaseolus vulgaris	Mexico
Rhizobium sophorae CCBAU 03386	WP_009997055	WP_040111869			Sophora flavescens	China
Rhizobium sophoriradicis L101	WP_096761969.1	WP_096765071.1	WP_096764398.1		Phaseolus vulgaris	China
Rhizobium sp. CCGE 510	WP_003586201	WP_007636999			Phaseolus albescens	Mexico
Rhizobium sp. HBR26	WP_011425583	WP_040111869			Phaseolus vulgaris	Ethiopia
Rhizobium sp. IRBG74	WP_004442498	WP_022557357			Sesbania cannabina	Philipines
Rhizobium sp. L43	WP_003586201.1	WP_097622121.1	WP_096772145.1		Phaseolus vulgaris	China
Rhizobium sp. M1	WP_064685493.1	WP_097667786.1			Phaseolus vulgaris	China
Rhizobium sp. M10	WP_064685493.1	WP_097609017.1			Phaseolus vulgaris	China
Rhizobium sp. N113	WP_011425583	WP_064812010			Phaseolus vulgaris	Mexico
Rhizobium sp. N1314	WP_011425583	WP_011053464			Phaseolus vulgaris	Mexico
Rhizobium sp. N1341	WP_011425583	WP_064812010			Phaseolus vulgaris	Mexico
Rhizobium sp. N324	WP_003586201	WP_064842753			Phaseolus vulgaris	Mexico
Rhizobium sp. N541	WP_003586201	WP_064842753			Phaseolus vulgaris	Mexico
Rhizobium sp. N621	WP_011425583	WP_064812010			Phaseolus vulgaris	Mexico
Rhizobium sp. N6212	WP_011425583	WP_064812010			Phaseolus vulgaris	Mexico
Rhizobium sp. N731	WP_011425583	WP_011053464			Phaseolus vulgaris	Mexico
Rhizobium sp. N741	WP_011425583	WP_064812010			Phaseolus vulgaris	Mexico
Rhizobium sp. N871	WP_011425583	WP_064812010			Phaseolus vulgaris	Mexico
Rhizobium sp. N941	WP_003586201	WP_064842753			Phaseolus vulgaris	Mexico
Rhizobium sp. NXC24	WP_104825111.1	WP_104825683.1	WP_104825731.1		Phaseolus vulgaris	Mexico
Rhizobium sp. Pop5	WP_008525920	WP_008536482	WP_008530975		Phaseolus vulgaris	Mexico
Rhizobium sp. RSm-3	WP_003586201	WP_004679211			Phaseolus vulgaris	India
Rhizobium sp. WYCCWR10014	WP_064648314	WP_064649245	WP_064652350		Trifolium repens	China
Rhizobium sp. WYCCWR10015	WP_003540131	WP_063474972	WP_063474903		Trifolium repens	China
Rhizobium sullae WSM1592	WP_027512382	WP_027513879, WP_051336867	WP_027511977		Hedysarum coronarium	Italy
Rhizobium tibeticum CCBAU85039	WP_024312766	WP_072381779			Trigonella archiducis-nicolai (Sirj.) Vassilcz.	China
Rhizobium tibeticum CGMCC 1.7071	WP_024312766	WP_072381779	WP_072381651		Medicago archiducis-nicolai Sirj	China
Rhizobium tropici CIAT 899	WP_015340070	WP_004125966	WP_004126123		Phaseolus vulgaris	Colombia

## Sheet: Pararhizobium
Strain	RecA	NodC	AcdS	RtxC	Host	Country
Pararhizobium giardinii bv. giardinii H152	WP_018324689	WP_018328742			Phaseolus vulgaris	France

## Sheet: Sinorhizobium
Strain	RecA	NodC	AcdS	RtxC	Host	Country
Ensifer alkalisoli YIC4027	WP_069458503	WP_069457971	WP_069461354		Sesbania cannabina	China
Ensifer aridi JNVU TP6	WP_026613978.1	WP_026615849.1			Tephrosia purpurea	India
Ensifer aridi LEM451	WP_026613978.1	WP_085026082.1			Phaseolus filiformis	Mexico
Ensifer aridi LEM457	WP_026613978.1	WP_085034733.1	WP_085034664.1		Phaseolus filiformis	Mexico
Ensifer aridi LMR001	WP_026613978.1	WP_081159481.1	WP_028002389.1	WP_081160067.1	Acacia gummifera	Morocco
Ensifer aridi LMR013	WP_026613978.1	WP_081159481.1	WP_085032638.1	WP_081160067.1	Acacia raddiana	Morocco
Ensifer aridi TW10	WP_026613978.1	WP_026615849.1			Tephrosia wallichii	India
Ensifer glycinis CCBAU 23380	WP_012708181	WP_014858070			Glycine soja	China
Ensifer shofinae CCBAU 251167	WP_065997707	WP_010875357	WP_065999868		Glycine max	China
Ensifer sojae CCBAU 05684	WP_034854940	WP_014858070			Glycine max	China
Ensifer sp. BR816	WP_026187508	WP_018240595	WP_018240492		Leucaena leucocephala	Brazil
Ensifer sp. LCM 4579	WP_071015582	WP_071019928	WP_071020019, WP_071015634	WP_071018497	Prosopis juliflora	Senegal
Ensifer sp. MMN_5	WP_010969478.1	WP_102765083.1			Soil	Spain
Ensifer sp. USDA 6670	WP_029957038	WP_029964748			Medicago sativa	Australia
Ensifer sp. WSM1721	WP_026613978	WP_026621872	WP_026622876		Indigofera sp.	Australia
Sinorhizobium americanum CCGM7	WP_037385990	WP_037390232	WP_037377499		Phaseolus vulgaris	Mexico
Sinorhizobium americanum CFNEI 156	WP_037424417	WP_064254499	WP_064254442		Acacia	Mexico
Sinorhizobium americanum CFNEI 73	WP_037424417	WP_064254499	WP_064254442		Acacia farnesiana	Mexico
Sinorhizobium arboris LMG 14919	WP_028000588	WP_028002360	WP_028002389	WP_028002544	Prosopis chilensis	Sudan
Sinorhizobium fredii CCBAU 05557	WP_014328498	WP_014858070			Glycine max	China
Sinorhizobium fredii CCBAU 25509	WP_014328498	WP_014858070			Glycine max	China
Sinorhizobium fredii CCBAU 45436	WP_014328498	WP_014858070			Glycine max	China
Sinorhizobium fredii CCBAU 83622	WP_014328498	WP_014858070			Glycine max	China
Sinorhizobium fredii CCBAU 83643	WP_037433475	WP_014858070			Glycine max	China
Sinorhizobium fredii CCBAU 83666	WP_037433475	WP_010875357			Glycine max	China
Sinorhizobium fredii CCBAU 83753	WP_037433475	WP_014858070			Glycine max	China
Sinorhizobium fredii GR64	WP_037433475	WP_028003553	WP_028003505		Phaseolus vulgaris	Spain
Sinorhizobium fredii HH103	WP_014328498	WP_014858070			soil	China
Sinorhizobium fredii NGR234	WP_012708181	WP_010875357			Lablab purpureus	New Guinea
Sinorhizobium fredii USDA 205	WP_014328498	WP_014858070			Glycine max	China
Sinorhizobium fredii USDA 257	WP_014764748	WP_014858070			Glycine soja	China
Sinorhizobium medicae DI28	WP_011975674	WP_011970892	WP_011971052		Medicago arabica	Italy
Sinorhizobium medicae WSM1115	WP_011975674	WP_018210177	WP_011971052		Medicago polymorpha	Greece
Sinorhizobium medicae WSM1369	WP_011975674	WP_018009932	WP_018009224		Medicago sphaerocarpa	Italy
Sinorhizobium medicae WSM244	WP_011975674	WP_011970892			Medicago polymorpha	Iraq
Sinorhizobium medicae WSM419	WP_011975674	WP_011970892	WP_011971052		Medicago murex	Italy
Sinorhizobium meliloti 1021	WP_010969478	WP_010967454			Medicago	n.a
Sinorhizobium meliloti 1A42	WP_010969478	WP_013845740	WP_013845262		Medicago truncatula	n.a
Sinorhizobium meliloti 2011	WP_010969478	WP_010967454			n.a	n.a
Sinorhizobium meliloti 4H41	WP_010969478	WP_018097533	WP_018099738		Phaseolus vulgaris	Tunisia
Sinorhizobium meliloti A0641M	WP_010969478	WP_017266288	WP_012881248	WP_017266453	Medicago sativa	Italy
Sinorhizobium meliloti A0643DD	WP_010969478	WP_017266288	WP_012881248		Medicago sativa	Italy
Sinorhizobium meliloti AE608H	WP_010969478	WP_014531649	WP_017272414		Medicago sativa	Italy
Sinorhizobium meliloti AK11	WP_010969478	WP_017269103	WP_013845262		Medicago falcata	Kazakhstan
Sinorhizobium meliloti AK58	WP_010969478	WP_017269103	WP_013845262		Medicago falcata	Kazakhstan
Sinorhizobium meliloti AK75	WP_010969478	WP_017269103	WP_013845262		Medicago lupulina	Kazakhstan
Sinorhizobium meliloti AK83	WP_010969478	WP_013845740	WP_013845262		Medicago sativa	Aral sea region
Sinorhizobium meliloti BL225C	WP_010969478	WP_014528577	WP_014528042		Medicago sativa	Italy
Sinorhizobium meliloti BO21CC	WP_010969478	WP_014528577			Medicago spp.	Italy
Sinorhizobium meliloti C0431A	WP_010969478	WP_014528577	WP_014528042		Medicago sativa	Italy
Sinorhizobium meliloti C0438LL	WP_010969478	WP_017266288	WP_012881248	WP_017266453	Medicago sativa	Italy
Sinorhizobium meliloti CCNWSX0020	WP_003533002	WP_003532849	WP_003532571		Medicago lupulina	China
Sinorhizobium meliloti CIAM1775	WP_010969478	WP_017269103	WP_013845262		Medicago lupulina	Kazakhstan
Sinorhizobium meliloti DSM 23914	WP_010969478	WP_014528577	WP_014528042		Medicago	Kazakhstan
Sinorhizobium meliloti GR4	WP_010969478	WP_013845740	WP_013845262		agricultural field	Spain
Sinorhizobium meliloti GVPV12	WP_003533002	WP_028003553	WP_028003505		Phaseolus vulgaris	Spain
Sinorhizobium meliloti H1	WP_010969478	WP_014528577			Medicago sativa	Italy
Sinorhizobium meliloti L5-30	WP_010969478	WP_046067373	WP_013845262		soil	Poland
Sinorhizobium meliloti Mlalz-1	WP_003533002	WP_027994117			Medicago laciniata	Spain
Sinorhizobium meliloti MVII-I	WP_010969478	WP_014531649	WP_029728323		Medicago sativa	Germany
Sinorhizobium meliloti Rm41	WP_010969478	WP_013845740			Medicago sativa
Sinorhizobium meliloti RMO17	WP_010969478	WP_014528577			Medicago orbicularis	Spain
Sinorhizobium meliloti RRl128	WP_003533002	WP_027991113			Medicago sativa	Australia
Sinorhizobium meliloti RU11/001	WP_010969478	WP_014531649			Medicago
Sinorhizobium meliloti SM11	WP_010969478	WP_014531649	WP_013845262		Medicago sativa	Germany
Sinorhizobium meliloti WSM1022	WP_003533002	WP_014528577			Medicago orbicularis	Greece
Sinorhizobium meliloti WSM4191	WP_011975674	WP_011970892			Melilotus siculus	Australia
Sinorhizobium saheli LMG 7837	WP_066870328.1	WP_084435703.1	WP_066878257.1		Sesbania cannabina	Senegal
Sinorhizobium sp. BJ1	WP_014764748.1	WP_097522710.1	WP_097523459.1		Phaseolus vulgaris	China
Sinorhizobium sp. CCBAU 05631	WP_037424417	WP_010875357			Glycine max	China
Sinorhizobium sp. PC2	WP_026613978	WP_026615849, WP_046118778			Prosopis cineraria	India

[truncated: 2 more sheets: Cupriavidus, Paraburkholderia]
